# Supplementary material for: Classification and Characterization of the Manoor Valley’s (Lesser Himalaya) Vegetation from the Subtropical-Temperate Ecotonal Forests to the Alpine Pastures along Ecological Variables
Source: Plants (Basel). 2021 Dec 28;11(1):87. doi: 10.3390/plants11010087 (PMC8747448; doi:10.3390/plants11010087)
Supplement: Supplementary file 1 [file plants-11-00087-s001.zip]

Archive with 1 entries (1 files):
- plants-1433609-supplementary.pdf
